# Supplementary material for: Compliant, Tough, Anti-Fatigue, Self-Recovery, and Biocompatible PHEMA-Based Hydrogels for Breast Tissue Replacement Enabled by Hydrogen Bonding Enhancement and Suppressed Phase Separation
Source: Gels. 2022 Aug 25;8(9):532. doi: 10.3390/gels8090532 (PMC9498755; doi:10.3390/gels8090532)
Supplement: Supplementary file 1 [file gels-08-00532-s001.zip]

Archive with 1 entries (1 files):
- gels-1848483-supplementary.pdf
